# Supplementary material for: Transcriptomic and chromatin accessibility dynamics of porcine alveolar macrophages in exposure to fumonisin B1
Source: Front Cell Dev Biol. 2022 Oct 18;10:876247. doi: 10.3389/fcell.2022.876247 (PMC9623295; doi:10.3389/fcell.2022.876247)
Supplement: Supplementary file 1 [file DataSheet1.ZIP]

Archive with 5 entries (5 files):
- Supplementary Material/Gene Expression Ominibus.docx
- Supplementary Material/Supplementary Table 1.docx
- Supplementary Material/Supplementary Table 2.docx
- Supplementary Material/Supplementary Table 3.docx
- Supplementary Material/Supplementary Table 4.docx
